# Supplementary material for: One-Step Electrodeposition of Hybrid Semiconductive CdSe/Nitrogen-Doped Carbon Dots Thin Films
Source: Materials (Basel). 2025 Dec 18;18(24):5691. doi: 10.3390/ma18245691 (PMC12734489; doi:10.3390/ma18245691)
Supplement: Supplementary file 1 [file materials-18-05691-s001.zip]

Archive with 1 entries (1 files):
- materials-3997233-supplementary.pdf
